# Supplementary material for: Factors influencing disclosure among women experiencing intimate partner violence during pregnancy in Moshi Municipality, Tanzania
Source: BMC Public Health. 2016 Aug 4;16:715. doi: 10.1186/s12889-016-3345-x (PMC4973082; doi:10.1186/s12889-016-3345-x)
Supplement: Additional file 3: — Database. (XLS 62 kb) [file 12889_2016_3345_MOESM3_ESM.xls]

## Sheet: Sheet1
N101YRBORN	N102GROWUP	N103FBIRTH	N104FAMILY	N105TALKFA	N106TALKFA	N107HELPCO	N108HELPCO	N109ALEVED	N110AOCCUP	N111AATTGR	N112RELATI	N211ALCOHO	N302ATOTAL	N310CURRPR	N604TOLDBE
1985	1	1	2	1	3	1	2	4	1	0	4	5	0	1	1
1984	3	2	2	3	3	1	1	2	2	0	4	4	1	1	1
1991	2	2	1	3	2	2	1	3	4	0	1	5	1	1	1
1990	2	1	1	1	1	1	1	2	4	0	1	5	1	1	1
1995	3	1	1	1	1	1	1	2	6	0	1	5	0	1	1
1991	2	1	1	1	2	1	2	3	2	0	4	3	0	1	1
1996	2	1	2	1	4	1	2	3	2	0	4	5	0	2	1
1995	2	1	1	1	1	1	1	3	3	1	1	5	0	1	1
1974	3	1	1	1	1	1	1	2	4	1	1	2	4	1	1
1992	2	1	1	1	1	1	1	2	6	0	1	5	1	2	1
1995	1	1	1	1	1	1	1	2	4	0	1	5	0	1	1
1990	1	1	2	1	3	1	2	3	6	0	1	5	0	1	1
1979	2	2	2	3	4	2	2	3	4	0	1	5	0	1	1
1987	1	1	1	1	1	1	1	3	6	0	1	5	0	1	1
1986	1	1	1	1	2	1	1	2	4	0	4	5	2	1	1
1992	1	1	3	1	1	1	1	3	4	0	1	1	1	1	1
1995	2	2	1	3	1	2	1	3	6	0	1	5	0	2	1
1995	2	2	2	3	3	2	2	3	6	0	4	1	0	3	1
1979	2	2	2	3	3	2	2	2	4	0	1	5	4	1	1
1987	2	1	3	1	1	1	1	2	3	0	1	1	2	1	1
1991	1	1	1	1	1	1	1	2	6	0	1	1	2	1	1
1982	2	2	2	3	3	2	2	1	4	0	1	5	5	3	1
1981	2	2	1	3	1	2	1	2	6	0	1	5	2	1	1
1975	1	1	1	1	1	1	1	2	4	1	1	1	4	1	1
1988	2	1	1	1	1	1	1	2	6	0	1	5	3	1	1
1994	2	2	3	3	1	1	1	2	6	0	1	5	0	1	1
1988	1	2	2	3	1	1	1	2	4	1	1	1	2	1	1
1991	1	1	2	1	4	1	2	3	2	0	4	5	0	1	1
1992	2	2	3	3	1	2	1	3	4	0	1	5	1	1	1
1989	2	1	1	2	1	1	1	2	3	0	1	2	2	1	1
1987	2	2	2	3	2	2	2	1	6	0	1	1	2	1	1
1986	1	1	2	2	3	1	2	2	4	0	1	5	1	1	1
1994	2	2	2	3	3	2	2	3	6	0	1	1	0	1	1
1990	2	1	3	1	1	1	1	2	6	0	1	5	1	1	1
1985	2	1	2	1	2	1	2	3	4	0	4	2	0	2	1
1982	2	1	2	2	3	1	2	2	2	0	1	5	1	1	1
1993	2	1	2	1	2	1	1	3	2	1	1	5	0	1	1
1992	2	3	2	1	3	1	2	2	4	0	1	1	1	1	1
1996	3	1	2	1	3	1	1	2	6	0	4	5	1	2	1
1996	2	1	1	1	1	1	1	2	4	0	1	5	1	1	1
1985	1	1	1	1	1	1	1	2	4	1	1	5	2	1	1
1996	2	1	2	1	3	1	2	3	6	0	4	5	0	1	1
1995	2	2	1	4	1	1	98	2	6	0	4	2	0	2	1
1986	2	2	1	1	1	1	1	2	2	1	1	5	0	1	1
1977	1	3	2	1	3	1	2	2	4	0	1	1	4	1	1
1977	2	1	1	1	1	1	1	2	4	0	1	5	4	3	1
1985	2	1	1	1	1	2	2	2	3	0	1	5	1	1	1
1977	2	2	1	3	1	2	1	3	2	0	4	1	1	3	1
1977	2	1	1	1	1	1	1	4	1	1	1	1	3	1	1
1975	2	1	2	1	1	1	2	2	4	0	1	5	4	2	1
1982	2	1	2	1	4	1	2	2	2	0	1	3	2	1	1
1979	2	1	2	2	3	1	2	3	6	0	1	5	3	2	1
1979	2	1	1	1	1	1	1	2	4	0	1	3	2	1	1
1988	2	1	1	1	1	1	1	2	6	0	1	5	2	1	1
1981	2	1	1	2	2	1	1	2	4	0	1	5	1	1	1
1973	2	1	1	3	1	1	1	2	4	1	1	2	6	3	1
1986	2	1	1	2	2	1	1	2	4	0	1	5	1	1	1
1978	1	1	2	2	3	1	2	3	2	0	1	5	0	1	1
1985	3	2	2	3	3	2	2	2	4	0	1	5	2	1	1
1983	2	1	1	1	1	1	1	2	4	0	1	5	3	1	1
1978	2	1	1	1	1	1	1	3	1	0	1	5	0	1	1
1987	2	1	2	1	2	2	2	2	3	0	1	5	2	1	1
1982	2	1	1	1	1	1	1	2	4	0	1	2	2	2	1
1987	2	2	1	3	2	2	1	3	4	0	1	5	1	1	1
1982	2	2	2	3	3	2	2	2	4	0	1	5	0	1	1
1990	2	2	2	1	1	1	1	3	2	0	1	5	1	2	1
1986	1	2	1	3	1	2	1	2	4	0	1	5	1	1	1
1986	2	1	2	1	2	1	2	2	4	0	1	5	1	1	1
1984	2	1	1	2	2	1	1	2	4	0	1	5	1	1	1
1988	2	2	2	3	3	2	2	2	6	0	1	4	1	1	1
1987	2	1	2	1	1	2	1	3	1	1	1	5	1	1	1
1983	2	1	1	1	1	1	1	4	6	0	1	5	1	1	1
1994	1	1	2	1	1	1	1	2	6	0	1	2	1	4	1
1992	1	1	1	1	1	1	1	1	6	0	1	5	1	1	1
1992	1	2	2	3	3	1	1	2	6	0	1	5	2	1	1
1990	2	2	2	2	3	2	2	2	4	0	1	1	3	1	1
1989	1	1	1	1	1	1	1	3	6	0	1	5	1	1	1
1989	1	1	2	2	2	1	2	2	4	0	1	4	2	1	1
1988	2	2	3	4	1	2	1	2	6	0	1	1	2	1	1
1988	2	2	2	3	3	2	2	4	1	0	1	5	0	1	1
1987	3	1	2	1	3	1	1	2	6	0	1	5	1	1	1
1986	2	2	2	2	1	2	2	2	6	0	1	5	2	1	1
1986	2	1	1	1	2	1	1	2	2	0	1	5	2	1	1
1984	2	2	2	3	3	2	2	3	4	0	1	5	2	1	1
1970	2	2	2	2	2	1	1	2	2	1	1	5	0	1	1
1992	1	1	1	1	1	1	1	4	6	0	1	5	0	1	1
1986	2	2	2	2	2	1	1	2	4	0	1	5	2	1	1
1992	1	3	2	1	4	1	2	2	6	0	4	5	1	1	1
1991	1	1	2	1	1	1	1	2	4	0	1	5	4	2	1
1987	2	1	1	2	2	1	1	2	2	0	1	5	0	1	1
1986	1	1	1	1	1	1	1	2	6	0	1	5	2	1	1
1994	2	2	2	2	2	1	1	2	6	0	1	5	0	1	1
1990	1	1	1	1	1	1	1	2	4	0	1	5	1	1	1
1988	2	1	1	1	1	1	1	2	4	0	1	4	0	1	1
1992	1	1	1	1	1	1	1	3	6	0	4	1	0	2	1
1995	1	2	1	2	1	2	1	2	6	1	1	1	1	1	1
1991	2	1	1	1	1	1	1	2	4	0	4	2	0	1	1
1989	2	1	1	2	2	1	2	2	4	0	4	5	1	2	1
1988	3	1	1	1	1	1	1	3	4	1	1	5	0	1	1
1994	1	1	1	1	1	1	1	2	4	0	1	5	0	1	1
1994	2	2	1	3	1	2	1	2	6	0	1	5	0	1	1
1990	2	1	1	1	1	1	1	3	2	0	1	5	0	1	1
1990	1	1	1	1	1	1	1	2	4	0	1	5	2	1	1
1986	2	2	1	2	1	2	2	3	4	1	1	5	2	1	1
1996	1	3	2	1	4	1	2	3	6	1	4	5	0	3	1
1991	2	2	2	3	3	2	1	2	4	0	4	5	1	1	1
1992	2	1	2	1	1	1	98	3	2	0	1	5	0	1	1
1996	2	2	1	3	2	2	1	2	4	0	1	5	0	1	1
1996	1	1	2	1	4	1	2	2	6	0	2	5	0	1	1
1993	2	2	1	3	1	2	1	3	6	0	1	5	0	1	1
1991	2	2	2	2	4	2	2	3	2	0	4	1	0	3	1
1987	2	1	2	1	4	1	98	2	3	0	4	5	2	3	1
1986	1	1	1	1	2	1	1	2	4	1	1	2	3	1	1
1984	2	1	1	1	1	1	1	2	4	0	1	2	3	1	1
1982	1	1	2	1	4	1	2	2	2	0	2	5	3	1	1
1976	1	1	2	1	3	1	2	3	4	0	1	5	1	1	1
1976	2	2	2	2	2	1	1	3	2	0	1	2	4	2	1
1975	2	1	1	2	2	1	1	2	4	0	1	5	3	1	1
1981	2	3	1	1	1	1	1	2	6	1	4	5	0	1	1
1977	1	1	1	1	1	2	1	2	4	1	1	2	4	3	1
1989	2	2	1	4	1	2	1	2	4	0	1	5	2	3	1
1988	3	1	2	1	4	1	2	2	2	0	4	2	1	1	1
1981	2	1	1	1	1	1	1	2	4	0	1	1	2	1	1
1978	1	1	1	1	1	1	1	2	4	0	1	5	4	3	1
1989	2	1	1	1	1	1	1	2	6	0	1	5	1	1	1
1989	2	2	1	3	1	2	1	2	6	0	1	5	1	1	1
1985	2	1	1	2	2	1	1	2	4	0	1	5	3	1	1
1984	1	1	1	1	1	1	1	3	4	1	1	5	2	1	1
1982	2	2	2	3	3	2	2	4	2	0	1	5	2	1	1
1987	2	1	1	1	1	1	1	4	6	1	1	4	1	1	1
1981	2	1	1	2	2	1	1	3	2	0	1	3	2	1	1
1987	2	1	1	1	1	1	1	2	3	0	1	2	2	2	1
1979	2	1	2	2	2	1	1	2	4	0	1	5	4	1	1
1988	3	1	1	1	1	1	1	2	4	0	1	5	2	1	1
1986	1	1	1	1	2	1	1	4	1	0	1	5	2	1	1
1986	2	1	1	2	1	2	1	2	4	0	1	5	1	1	1
1982	1	2	2	1	1	1	1	3	1	1	1	5	2	1	1
1980	2	1	2	2	3	1	1	2	4	0	1	5	1	1	1
1980	2	2	2	1	2	1	2	2	4	0	1	1	5	1	1
1984	1	1	2	1	2	1	2	2	6	1	1	5	2	1	1
1990	2	2	2	3	4	1	98	3	6	0	1	5	1	2	1
1986	2	1	1	1	2	1	1	2	4	0	1	5	2	1	1
1986	2	1	2	2	2	1	1	2	6	0	1	5	3	2	1
1985	2	1	1	1	1	1	1	2	4	0	1	5	2	1	1
1984	2	1	1	1	1	1	1	2	4	1	1	1	5	1	1
1995	3	1	1	1	1	1	1	2	6	0	1	5	1	2	1
1987	1	1	1	1	1	1	1	2	4	0	1	5	2	1	1
1986	1	1	1	2	2	1	1	4	2	0	1	5	0	1	1
1985	1	1	2	1	4	1	2	3	2	0	4	1	0	3	1
1984	1	2	2	3	3	2	2	2	4	0	1	1	1	1	1
1992	1	1	2	1	3	1	2	4	2	0	4	4	0	1	1
1992	2	2	1	2	1	2	1	2	4	0	1	5	0	1	1
1991	3	1	1	3	1	2	1	2	4	0	1	5	1	2	1
1988	2	2	3	2	1	2	1	2	3	0	1	1	1	1	1
1988	2	1	2	2	3	1	2	2	4	0	1	5	1	1	1
1987	2	2	1	3	1	1	1	2	6	0	1	5	1	1	1
1986	1	2	2	3	4	2	2	3	6	0	4	5	0	1	1
1986	1	2	2	3	3	2	2	2	4	0	1	1	1	1	1
1985	1	1	2	1	2	1	1	3	4	0	1	3	3	1	1
1994	2	1	2	1	3	1	2	2	6	0	1	5	0	1	1
1991	3	2	2	3	2	1	1	2	4	0	1	5	1	1	1
1989	1	1	2	1	2	1	1	2	4	0	4	2	1	2	1
1995	2	1	1	2	2	1	1	2	6	1	1	5	0	1	1
1992	2	1	2	1	4	1	2	2	6	0	1	5	0	1	1
1988	2	2	2	3	3	2	2	2	6	1	1	5	2	1	1
1994	3	1	1	1	1	1	1	3	6	0	1	1	0	1	1
1992	2	2	2	3	3	2	2	3	6	0	1	5	1	1	1
1994	2	2	1	2	2	1	1	2	6	0	1	5	1	1	1
1993	2	1	1	1	1	1	1	2	4	0	1	5	1	2	1
1993	1	1	3	1	1	1	1	3	4	0	1	5	1	1	1
1990	1	1	2	2	3	1	2	2	4	0	1	2	1	1	1
1989	2	2	1	3	2	2	1	2	6	0	1	5	0	1	1
1995	1	2	2	2	1	1	1	3	4	0	1	5	0	1	1
1995	2	1	1	1	1	1	1	2	6	0	1	5	1	2	1
1994	2	1	1	1	1	1	1	4	2	0	1	3	0	1	1
1993	1	1	1	1	1	1	1	4	6	0	1	2	0	1	1
1993	1	1	2	1	2	1	1	3	2	0	1	5	0	1	1
1992	2	1	1	2	2	1	1	3	4	0	1	3	1	2	1
1995	2	2	1	2	1	1	1	2	4	0	4	5	0	2	1
1995	1	3	2	1	2	1	2	3	6	0	4	1	0	3	1
1995	1	1	1	1	2	1	1	3	6	0	1	5	0	1	1
1994	2	1	1	1	1	1	1	2	6	0	1	5	0	1	1
1994	3	1	2	1	1	1	98	3	6	0	4	5	0	2	1
1994	2	1	1	2	2	1	1	2	6	0	1	5	0	1	1
1992	2	2	2	1	1	1	1	2	4	0	1	1	2	1	1
1995	2	1	2	1	2	1	1	3	6	0	1	5	0	1	1
1996	1	1	1	1	1	1	1	2	6	0	4	5	0	1	1
1996	1	1	1	2	2	1	1	3	4	0	1	5	0	2	1
1991	2	2	1	3	1	1	1	2	4	0	1	5	1	1	1
1994	3	2	2	3	3	1	1	2	6	0	1	5	0	2	1
1984	2	2	1	3	1	2	1	2	6	0	1	5	1	2	1
1983	1	2	2	3	3	2	2	2	4	0	1	1	3	1	1
1979	2	2	1	1	1	1	1	3	4	1	1	5	3	2	1
1982	1	1	1	1	1	1	1	2	6	0	1	5	2	2	1
1979	1	2	2	2	2	2	2	2	6	0	1	5	2	1	1
1990	2	2	2	3	3	2	2	3	4	1	4	5	0	3	1
1981	2	1	2	1	3	1	2	2	4	0	1	5	2	1	1
1978	2	2	2	2	2	2	2	2	4	0	1	2	1	1	1
1979	2	1	1	2	1	1	1	3	3	1	1	2	2	1	1
1992	1	1	2	1	2	1	1	3	4	0	1	5	1	1	1
1986	2	1	1	1	1	1	1	2	4	0	1	5	1	2	1
1992	1	1	1	2	2	1	1	2	4	0	1	5	0	2	1
1989	1	2	1	3	2	1	1	3	2	0	1	5	1	1	1
1983	3	3	2	1	4	1	2	2	4	0	1	1	5	2	1
1976	2	1	1	1	1	1	1	2	3	0	1	2	2	1	1
1990	1	2	2	3	3	2	2	3	4	0	1	5	1	2	1
1990	2	1	1	1	1	1	1	2	6	0	1	2	4	1	1
1988	2	2	2	3	3	2	2	3	4	0	1	1	1	1	1
1990	2	1	1	1	1	1	1	2	6	0	1	5	1	1	1
1990	2	2	1	3	2	2	1	3	4	0	1	5	0	1	1
1989	2	2	2	3	3	2	2	2	4	0	1	5	0	1	1
1990	1	2	2	2	2	1	1	3	6	0	1	1	0	1	1
1994	2	2	2	2	2	2	1	2	4	1	1	5	1	1	1
1992	1	1	1	1	1	1	1	2	4	0	1	1	0	1	1
1996	1	1	3	1	1	1	1	3	6	0	1	5	0	1	1
1995	2	2	2	3	3	1	1	3	4	0	1	5	0	2	1
1993	2	1	1	1	1	1	1	3	6	0	1	5	1	2	1
1994	1	3	2	1	4	1	2	3	6	0	4	5	0	1	1
1996	1	1	1	1	1	1	1	3	4	1	1	1	0	2	1
1995	1	1	1	1	1	1	1	3	4	0	1	5	0	2	1
1993	1	1	1	1	1	1	1	2	4	0	1	5	3	1	1
1996	2	1	1	1	1	1	1	2	6	0	1	5	0	1	1
1995	1	1	2	1	3	1	2	3	6	0	4	5	0	3	1
1991	2	2	1	2	1	1	1	2	6	0	1	5	0	2	1
1982	3	2	2	3	3	2	2	3	4	0	1	3	2	1	1
1980	2	1	1	1	1	1	1	2	6	0	1	5	3	2	1
1982	2	1	1	2	2	1	1	2	4	1	1	5	2	2	1
1979	2	1	1	1	1	1	1	2	3	1	1	2	2	1	1
1986	1	1	1	2	1	1	1	2	4	0	1	5	5	1	1
1990	2	1	2	1	4	1	2	3	4	0	4	1	0	3	1
1989	3	1	1	1	2	1	1	3	4	1	4	5	0	3	1
1994	2	2	2	3	4	2	2	3	2	0	4	1	0	1	1
1993	2	2	2	2	2	2	2	2	6	0	1	2	1	1	1
1992	2	1	2	1	3	1	2	4	1	0	1	1	0	1	1
1989	1	1	2	1	3	1	2	4	1	0	1	5	0	1	1
1988	2	1	1	1	1	1	1	3	6	0	1	5	1	1	1
1991	2	2	3	2	1	2	1	2	6	0	1	2	0	1	1
1991	1	1	1	1	1	1	1	4	6	0	1	1	0	2	1
1973	2	1	1	2	2	1	1	2	4	0	1	5	4	1	1
1986	2	1	2	2	3	1	2	2	4	0	1	5	0	2	1
1985	1	2	2	2	3	2	2	2	4	0	1	5	3	1	1
1990	1	1	1	1	3	1	2	2	6	0	1	5	0	1	1
1989	1	1	1	1	1	1	1	3	4	0	1	5	1	1	1
1992	1	1	1	1	1	1	1	2	4	1	1	5	1	1	1
1993	1	1	2	1	1	1	1	3	4	0	1	5	1	1	1
1995	2	1	1	1	2	1	1	2	6	0	1	5	0	1	1
1995	1	2	1	3	1	2	1	2	4	0	1	1	0	1	1
1989	2	1	2	1	3	1	2	3	6	0	1	1	4	1	1
1987	1	2	2	3	3	2	2	2	6	0	1	5	1	1	1
1980	2	2	2	2	3	2	2	3	4	1	4	5	0	1	1
1980	2	1	2	1	4	1	2	3	2	0	4	5	2	1	1
1989	2	1	1	1	1	1	1	2	6	0	1	5	2	1	1
1991	1	1	2	1	4	1	2	3	2	0	1	5	0	1	1
1995	2	1	2	1	2	2	2	2	4	0	1	5	0	1	1
1990	2	1	1	2	2	1	1	3	4	1	1	5	1	1	1
1978	2	1	1	2	1	1	1	2	4	0	1	5	4	3	1
1994	3	1	2	1	4	1	2	3	6	0	1	5	0	1	1
1988	2	1	2	1	2	1	1	2	6	0	1	5	1	1	1
1984	2	2	2	3	3	2	2	2	6	0	1	1	6	3	1
1986	2	1	1	1	1	1	1	2	6	0	1	5	1	1	1
1989	2	2	1	3	1	2	1	3	4	0	1	1	0	1	10
1988	1	1	2	1	4	1	2	3	4	1	4	4	4	3	2
1973	2	1	2	1	2	1	2	2	2	1	1	5	3	2	2
1983	2	1	1	2	1	1	1	2	2	0	1	5	1	1	2
1977	2	1	99	1	4	1	2	4	1	0	4	5	1	2	2
1981	1	1	2	4	1	2	1	2	4	0	1	1	3	3	2
1978	2	2	2	2	1	1	2	2	4	1	1	5	4	2	2,3
1986	2	1	2	1	2	1	98	2	4	0	1	5	1	1	2,3
1987	1	1	2	1	2	2	2	2	4	0	1	1	2	1	2,3,8
1980	2	2	1	2	2	1	1	1	4	0	1	5	2	1	2,4
1985	2	2	1	2	1	1	2	2	4	0	1	3	4	2	2,4
1981	2	2	2	3	1	2	1	3	4	0	1	5	3	1	2,6,8
1992	2	2	1	3	1	1	1	2	3	1	1	5	2	1	3
1980	2	1	1	1	1	1	2	2	2	0	4	3	0	1	3
1979	2	1	2	1	1	1	2	2	6	0	1	5	3	3	3
1995	2	1	2	1	1	1	1	2	3	0	1	1	1	1	3
1974	2	1	2	1	4	1	1	2	2	1	1	2	3	3	3
1988	2	2	1	3	2	2	1	3	4	0	1	5	1	2	3
1979	3	1	2	1	1	1	1	2	4	0	1	5	2	1	3
1992	1	1	1	1	1	1	1	2	4	1	1	1	2	1	3
1988	2	2	1	3	2	2	1	3	2	0	1	5	2	1	3
1991	1	1	1	1	1	1	1	3	6	0	1	2	2	1	3
1995	1	3	2	1	4	1	2	3	6	0	4	5	0	2	3
1989	1	2	1	2	1	1	1	3	4	0	1	2	2	1	3
1993	1	2	2	1	2	1	1	3	2	1	1	1	0	1	3
1992	1	1	1	1	1	1	2	2	6	0	1	5	1	1	3
1990	2	2	2	2	2	2	2	2	6	0	1	1	1	1	3
1992	2	2	1	3	3	2	2	3	4	0	1	5	1	1	3
1992	1	1	1	2	2	1	2	3	2	0	4	2	0	2	3
1987	2	2	1	2	2	1	98	3	2	1	4	1	0	1	3
1990	1	1	1	1	1	1	1	2	4	1	1	1	1	1	3
1994	2	3	1	1	1	1	1	3	6	0	4	5	0	3	3
1983	2	1	1	2	2	1	1	3	4	0	1	5	1	2	3
1988	1	1	1	1	2	1	1	3	2	0	1	1	1	1	3
1993	2	1	1	2	1	1	1	2	6	1	1	5	0	1	3
1972	3	1	1	1	1	1	1	2	4	0	1	5	7	3	3
1979	1	1	2	1	3	1	1	3	6	0	1	2	2	1	3
1976	2	2	1	2	1	2	1	2	3	0	1	1	4	1	3
1990	2	1	2	1	3	1	2	3	2	0	4	2	0	2	3,10
1983	1	2	1	1	1	2	2	2	4	0	1	5	2	1	3,11,14
1982	2	1	1	1	1	1	2	2	4	1	1	2	2	1	3,12,15
1995	1	1	2	1	3	1	2	3	6	0	4	4	1	1	3,15
1994	2	1	1	1	1	1	2	2	4	1	1	2	3	1	3,4
1994	3	2	1	2	1	1	1	3	6	0	4	5	0	2	3,4
1989	1	1	2	1	2	1	1	3	4	0	1	5	2	2	3,4
1984	2	2	2	2	2	1	1	2	4	0	1	5	2	1	3,4
1989	2	1	2	1	2	1	2	2	4	0	1	5	1	2	3,4
1988	1	1	1	2	2	1	1	2	4	0	1	2	1	1	3,4,14
1980	3	1	2	1	4	1	2	2	6	0	4	4	3	3	3,8
1992	2	2	1	3	1	1	1	2	4	1	1	3	2	2	3,9,15
1994	1	1	1	1	1	1	1	2	4	0	1	5	0	1	4
1987	2	2	2	2	2	2	2	3	4	0	1	3	1	1	4
1979	1	2	2	3	3	2	2	3	4	0	1	5	3	1	4
1991	2	1	2	1	3	1	2	2	4	0	1	5	1	2	4
1996	1	1	1	1	1	1	1	3	6	0	1	5	0	1	4
1995	2	1	1	1	1	1	1	2	4	0	1	5	0	1	4
1989	2	1	2	1	3	1	2	3	2	1	1	4	0	1	4
1987	2	2	2	3	1	1	1	3	2	1	1	5	0	1	4
1983	2	1	2	3	2	1	1	2	4	0	1	5	2	2	4
1988	2	2	1	4	1	2	1	3	6	0	1	1	0	3	4
1996	3	1	1	1	1	1	1	2	6	1	1	5	0	1	4
1993	2	2	2	3	3	2	2	2	4	0	1	1	1	1	4
1986	2	1	1	1	1	1	1	2	4	0	1	5	1	1	4
1981	1	1	1	1	1	1	1	2	4	0	1	1	2	1	5
1983	1	1	1	1	1	1	1	2	4	0	1	1	1	1	5
1989	1	1	2	1	4	1	2	3	4	1	1	5	2	1	5
1981	2	1	1	1	2	1	1	2	4	0	1	2	2	1	6
1985	2	1	1	1	1	1	1	2	4	0	1	5	2	2	6
1979	2	2	1	2	1	1	1	2	4	1	1	2	3	2	6
1986	2	1	1	1	1	1	1	2	4	1	1	1	3	1	6
1985	2	1	1	1	1	1	1	3	6	1	1	5	2	2	6
1984	2	2	2	3	3	2	2	2	4	0	1	5	1	2	6
1992	1	1	1	1	1	1	1	3	2	0	1	5	0	1	6
1992	2	1	1	1	1	1	1	3	6	0	1	5	0	2	6
1990	2	1	1	2	2	1	1	3	2	0	1	5	0	1	6
1988	1	1	1	1	1	1	2	2	4	0	1	5	1	1	8
1974	3	2	2	3	3	1	1	2	6	1	1	4	5	1	8
1992	2	2	2	3	3	2	2	3	2	0	1	5	0	1	8
1987	2	1	1	2	2	1	1	2	4	0	1	5	7	2	9,14
